# Supplementary material for: Y/X-Chromosome-Bearing Sperm Shows Elevated Ratio in the Left but Not the Right Testes in Healthy Mice
Source: Life (Basel). 2021 Nov 11;11(11):1219. doi: 10.3390/life11111219 (PMC8621333; doi:10.3390/life11111219)
Supplement: Supplementary file 1 [file life-11-01219-s001.zip]

Archive with 1 entries (1 files):
- life-1426340-SI.pdf
